# Supplementary material for: Telenutrition: Changes in Professional Practice and in the Nutritional Assessments of Italian Dietitian Nutritionists in the COVID-19 Era
Source: Nutrients. 2022 Mar 24;14(7):1359. doi: 10.3390/nu14071359 (PMC9002661; doi:10.3390/nu14071359)
Supplement: Supplementary file 1 [file nutrients-14-01359-s001.zip]

Archive with 1 entries (1 files):
- nutrients-1629367-supplementary.pdf
